# Supplementary material for: Evidence for host–microbiome co‐evolution in apple
Source: New Phytol. 2021 Nov 25;234(6):2088–100. doi: 10.1111/nph.17820 (PMC9299473; doi:10.1111/nph.17820)
Supplement: Supplementary file 2 — Table S1 Metadata table with the information regarding Malus accessions used in the present study. [file NPH-234-2088-s001.xlsx]

## Sheet: Sheet1
New Phytologist Supporting Information, Evidence for hostmicrobiome co-evolution in apple. Ahmed Abdelfattah, Ayco J.M. Tack, Birgit Wasserman, Jia Liu, Gabriele Berg, John Norelli, Samir Droby, Michael Wisniewski. 18 October 2021.

## Sheet: metadata
Table S1. a metadata table with the information regarding Malus accessions used in the present study Ploidy, Haplotype, Clade, and Node are information retrieved from the work done by Volk et al. 2015.
Accession	Species	Cultivar	Domestication group	Ploidy*	Haplotype*	Clade*	Node*	Name	Rootstock**	Geography (origin)	Received As	Received Date
pi 589765.04	M. angustifolia	N/A	Wild	4x	M6	C	46	GMAL 2366	EMLA7 Rootstock	USA, North Carolina		1987-08-27
pi 589773.04	M. angustifolia	N/A	Wild	4x	M6	C	46	GMAL 2375	EMLA7 Rootstock	USA, North Carolina		1987-08-27
pi 613880.e1	M. angustifolia	N/A	Wild	2x	M4	C	46	GMAL 2550.e1	EMLA7 Rootstock	USA, South Carolina	SG	1987-11-01
pi 589768.05	M. coronaria	N/A	Wild	4x	M6	C	46	GMAL 2369	EMLA7 Rootstock	USA, North Carolina		1987-08-27
pi 589982.03	M. coronaria	N/A	Wild	4x	M6	C	46	GMAL 2899	EMLA7 Rootstock	CAN, Ontario		1988-10-01
pi 589991.03	M. coronaria	N/A	Wild	4x	M6	C	46	GMAL 2909	EMLA7 Rootstock	USA, Michigan		1988-10-01
pi 136591.06	M. domestica	Fenouillet Gris	Domesticated	3x	M32	A	20	Fenouillet Gris	EMLA7 Rootstock	FRA	SC	1940-04-16
pi 154164.04	M. domestica	Miron Sacharanij	Domesticated	3x	M26	A	19	Miron Sacharanij	EMLA7 Rootstock	DEU, Bayern	SC	1946-04-28
pi 588872.12	M. domestica	Northern Spy	Domesticated	2x	M26	A	19	Northern Spy	EMLA7 Rootstock	USA	SC	1984-08-24
pi 588872.14	M. domestica	Northern Spy	Domesticated	2x	M26	A	19	Northern Spy	EMLA7 Rootstock	USA	SC	1984-08-24
pi 589025.07	M. domestica	Splendour	Domesticated	N/A	N/A	N/A	N/A	Splendor(Stark)	EMLA7 Rootstock	NZL	SC	1985-06-24
pi 589175.07	M. domestica	Coat Jersey	Domesticated	2x	M26	A	19	Coat Jersey	EMLA7 Rootstock	USA, New York	SC	1985-06-24
pi 589565.07	M. domestica	Landsberger Reinette	Domesticated	2x	M32	A	20	Landsberger Reinette	EMLA7 Rootstock	DEU, Brandenburg		1987-03-11
pi 589574.07	M. domestica	Borowitsky	Domesticated	N/A	N/A	N/A	N/A	Borowitsky	EMLA7 Rootstock	BEL	SC	1987-03-18
pi 589663.08	M. domestica	Taylors	Domesticated	2x	M26	A	19	Taylor's	EMLA7 Rootstock	GBR, England	SC	1987-03-31
pi 589679.04	M. domestica	Fillbarrel	Domesticated	2x	M32	A	20	Fillbarrel	EMLA7 Rootstock	GBR, England	SC	1987-03-31
pi 589841.15	M. domestica	Delicious	Domesticated	N/A	N/A	N/A	N/A	Delicious	EMLA7 Rootstock	USA, Iowa	SC	1987-12-22
pi 589841.17	M. domestica	Delicious	Domesticated	N/A	N/A	N/A	N/A	Delicious	EMLA7 Rootstock	USA, Iowa	SC	1987-12-22
pi 590184.17	M. domestica	Golden Delicious	Domesticated	N/A	N/A	N/A	N/A	Golden Delicious	EMLA7	USA, New York	SC	1992-08-19
pi 590184.19	M. domestica	Golden Delicious	Domesticated	N/A	N/A	N/A	N/A	Golden Delicious	EMLA7	USA, New York	SC	1992-08-19
pi 644174.01	M. domestica	Honeycrisp	Domesticated	N/A	N/A	N/A	N/A	Honeycrisp	EMLA7	USA, New York	SC	2003-10-21
pi 644174.02	M. domestica	Honeycrisp	Domesticated	N/A	N/A	N/A	N/A	Honeycrisp	EMLA7	USA, New York	SC	2003-10-21
pi 657766.01	M. domestica	Frostbite	Domesticated	N/A	N/A	N/A	N/A	Frostbite	EMLA7	USA, Minnesota	CT	2009-02-24
pi 657766.02	M. domestica	Frostbite	Domesticated	N/A	N/A	N/A	N/A	Frostbite	EMLA7	USA, Minnesota	CT	2009-02-24
pi 588934.05	M. ioensis	N/A	Wild	3x	M6	C	46	GMAL 265	EMLA7 Rootstock	USA, Oregon	SC	1984-08-29
pi 613873.63	M. ioensis	N/A	Wild	3x	M6	C	46	GMAL 2531.b1	EMLA7 Rootstock	USA, Oregon	SG	1987-10-01
pi 613906.g1	M. ioensis	N/A	Wild	3x	M4	C	46	Klehmii	EMLA7 Rootstock	USA, Illinois		1986-09-02
gmal 4387	M. kansuensis	N/A	Wild	2x	M33	B	43	CH97 03-20	Seedling	CHN, Sichuan Sheng	SD	1997-10-23
pi 594097.i10	M. kansuensis	N/A	Wild	2x	M33	B	43	GMAL 1875	EMLA7 Rootstock	CHN	SD	1986-12-01
pi 633809.f1	M. kansuensis	N/A	Wild	2x	M33	B	43	CH97 03-11	?	CHN, Sichuan Sheng	SD	1997-10-23
gmal 4483	M. orientalis	N/A	Progenitor	N/A	M28	A	21	RUS 98 04-03	Seedling	108, Caucasus	SD	1998-09-14
gmal 4486	M. orientalis	N/A	Progenitor	N/A	M28	A	21	RUS 98 04-06	Seedling	108, Caucasus	SD	1998-09-14
gmal 4494	M. orientalis	N/A	Progenitor	N/A	M28	A	21	RUS 98 07-02	Seedling	108, Caucasus	SD	1998-09-14
gmal 4557	M. orientalis	N/A	Progenitor	N/A	M32	A	20	99TU-28-01	Seedling	TUR, Kastamonu	SD	1999-10-04
gmal 4680	M. orientalis	N/A	Progenitor	N/A	N/A	N/A	21	CMAL 139	Seedling	GEO	SD	2004-12-06
pi 666163.i	M. orientalis	N/A	Progenitor	N/A	M32	A	20	RUS 98 05-01	?	108, Caucasus	SD	1998-09-14
pi 666171.p1	M. orientalis	N/A	Progenitor	N/A	666171	A	20	99TU-27-01	?	TUR, Kastamonu	SD	1999-10-04
pi 588933.12	M. prattii	N/A	Wild	2x	M33	B	43	GMAL 264	EMLA7 Rootstock	USA, Oregon	SC	1984-08-29
pi 590047.04	M. prattii	N/A	Wild	2x	M33	B	43	GMAL 3162	EMLA7 Rootstock	CHN		1989-03-22
pi 633804.a1	M. prattii	N/A	Wild	2x	M33	B	43	CH97 01-26	?	CHN, Sichuan Sheng	SD	1997-10-23
pi 337434.07	M. prunifolia	N/A	Progenitor	2x	M26	A	19	B-87	EMLA7 Rootstock	USA, Maryland		1968-10-18
pi 589370.05	M. prunifolia	N/A	Progenitor	2x	M28	A	21	GMAL 1736	EMLA7 Rootstock	USA, Illinois		1986-08-25
pi 589389.07	M. prunifolia	N/A	Progenitor	2x	M26	A	19	Macrocarpa	EMLA7 Rootstock	GBR, England		1939-07-06
pi 589932.15	M. prunifolia	N/A	Progenitor	2x	M28	A	21	M0-84	EMLA7 Rootstock	JPN	SC	1988-04-15
pi 613845.64	M. prunifolia	N/A	Progenitor	2x	M26	A	19	GMAL 1890.b1	EMLA7 Rootstock	USA, Maryland	SG	1986-07-11
pi 613846.62	M. prunifolia	N/A	Progenitor	2x	M28	A	21	Ringo Asami	EMLA7 Rootstock	JPN	SG	1987-04-08
pi 590096.03	M. sieversii	N/A	Progenitor	2x	M26	A	19	GMAL 3370	EMLA7 Rootstock	NA		1990-01-02
pi 657005.a1	M. sieversii	N/A	Progenitor	N/A	M28	A	21	Kaz 95 06-08	?	KAZ	SD	1995-09-21
pi 657027.b1	M. sieversii	N/A	Progenitor	N/A	M32	A	20	Kaz 95 10-06F	?	KAZ	SD	1995-09-21
pi 657052.01	M. sieversii	N/A	Progenitor	N/A	M28	A	21	Kaz 95 18-11	?	KAZ	SD	1995-09-21
pi 657085.p1	M. sieversii	N/A	Progenitor	N/A	M32	A	20	KAZ 96 03-11	?	KAZ	SD	1996-09-19
pi 657086.i1	M. sieversii	N/A	Progenitor	N/A	M28	A	21	KAZ 96 01-03	?	KAZ	SD	1996-09-19
pi 657097.d1	M. sieversii	N/A	Progenitor	N/A	M32	A	20	KAZ 96 08-17	?	KAZ	SD	1996-09-19
pi 657102.d1	M. sieversii	N/A	Progenitor	N/A	M26	A	19	KAZ 96 09-05	?	KAZ	SD	1996-09-19
pi 657117.b1	M. sieversii	N/A	Progenitor	N/A	M26	A	19	KAZ 96 09-01P-2	?	KAZ	SD	1996-09-19
pi 369855.17	M. sylvestris	N/A	Progenitor	2x	M26	A	19	GMAL 262	EMLA7 Rootstock	MKD	SC	1972-02-15
pi 588908.11	M. sylvestris	N/A	Progenitor	2x	M26	A	19	French Crab	EMLA7 Rootstock	USA, Illinois	SC	1984-08-24
pi 613866.a4	M. sylvestris	N/A	Progenitor	2x	M26	A	19	GMAL 2522.a1	EMLA7 Rootstock	MKD	SG	1972-12-07
pi 589369.03	M. yunnanensis	N/A	Wild	2x	M33	B	43	GMAL 1733	EMLA7 Rootstock	USA, Massachusetts		1986-08-25
pi 590065.07	M. yunnanensis	N/A	Wild	2x	M33	B	43	GMAL 3187	EMLA7 Rootstock	CHN		1989-03-22
pi 590114.04	M. yunnanensis	N/A	Wild	2x	M33	B	43	GMAL 3397	EMLA7	CHN		1990-01-02
*Volk, G.M., Henk, A.D., Baldo, A., Fazio, G., Chao, C.T., and Richards, C.M. (2015a) Chloroplast heterogeneity and historical admixture within the genus Malus. American Journal of Botany 102: 1198-1208.
** Rootstock on which the accession is grafted
NA = Not available
